# Supplementary material for: Impact of Exogenous Treatment with Histidine on Hepatocellular Carcinoma Cells
Source: Cancers (Basel). 2022 Feb 25;14(5):1205. doi: 10.3390/cancers14051205 (PMC8909034; doi:10.3390/cancers14051205)
Supplement: Supplementary file 1 [file cancers-14-01205-s001.zip]

Archive with 1 entries (1 files):
- cancers-1559080-supplementary.pdf
